# Supplementary material for: Auxin-dependent control of a plasmodesmal regulator creates a negative feedback loop modulating lateral root emergence
Source: Nat Commun. 2020 Jan 17;11:364. doi: 10.1038/s41467-019-14226-7 (PMC6969147; doi:10.1038/s41467-019-14226-7)
Supplement: Supplementary file 4 — Source Data [file 41467_2019_14226_MOESM4_ESM.xlsx]

## Sheet: Figure 1g
Canonical	arf19	0.44
Canonical	arf19	0.7
Canonical	arf19	1.14
Canonical	Col-0	3.05
Canonical	Col-0	4.35
Canonical	Col-0	3.63
Core	arf19	1.07
Core	arf19	1.53
Core	arf19	1.2
Core	Col-0	2.87
Core	Col-0	2.96
Core	Col-0	2.83

## Sheet: Figure 3b
	8 DPG Secondary	8 DPG Tertiary	8 DPG Quaternary	11 DPG Secondary	11 DPG Tertiary	11 DPG Quaternary
DR5:GUS	14	1	0	21	17	0
DR5:GUS	21	4	0	29	12	0
DR5:GUS	15	6	0	26	10	0
DR5:GUS	11	12	0	24	11	2
DR5:GUS	16	5	0	22	19	0
DR5:GUS	13	9	0	28	13	0
DR5:GUS	16	7	0	39	57	0
DR5:GUS	18	7	0	21	11	0
DR5:GUS	13	3	0	28	21	0
DR5:GUS	15	4	0	27	24	0
DR5:GUS	20	4	0	30	23	0
DR5:GUS	12	9	0	20	29	0
DR5:GUS	16	8	0	23	16	0
DR5:GUS	16	3	0	26	32	0
DR5:GUS	16	9	0	21	42	0
DR5:GUS	12	4	0	28	21	0
DR5:GUS	18	15	0	21	15	0
DR5:GUS	15	3	0	23	24	0
DR5:GUS	18	1	0	23	15	0
DR5:GUS	11	0	0	30	24	0
DR5:GUS	13	10	0	30	19	0
DR5:GUS	16	10	0	24	20	0
DR5:GUS	15	5	0	24	18	0
DR5:GUS	11	0	0	27	17	0
DR5:GUS	17	4	0	23	21	0
DR5:GUS	12	2	0	22	11	0
DR5:GUS	11	8	0	28	7	0
DR5:GUS	10	1	0	31	23	0
DR5:GUS	18	10	0	26	14	0
DR5:GUS	15	4	0	23	18	1
DR5:GUS	14	7	0	24	13	0
DR5:GUS	18	9	0	29	20	0
DR5:GUS				24	17	0
DR5:GUS				21	23	0
DR5:GUS				26	23	0
DR5:GUS				26	22	0
DR5:GUS				26	18	0
DR5:GUS				27	25	0
DR5:GUS x KO	19	12	0	29	30	2
DR5:GUS x KO	15	8	0	19	52	8
DR5:GUS x KO	21	12	0	21	28	1
DR5:GUS x KO	16	20	0	22	47	0
DR5:GUS x KO	22	7	0	26	31	2
DR5:GUS x KO	19	10	0	31	51	3
DR5:GUS x KO	21	14	0	32	46	7
DR5:GUS x KO	16	13	0	32	34	2
DR5:GUS x KO	14	5	0	25	23	0
DR5:GUS x KO	14	9	0	34	32	0
DR5:GUS x KO	19	11	0	36	46	0
DR5:GUS x KO	15	8	0	21	16	0
DR5:GUS x KO	22	11	0	23	26	2
DR5:GUS x KO	17	10	0	17	22	1
DR5:GUS x KO	13	11	0	31	34	1
DR5:GUS x KO	14	12	0	24	55	3
DR5:GUS x KO	13	11	0	20	35	0
DR5:GUS x KO	14	3	0	31	28	0
DR5:GUS x KO	16	13	0	26	33	1
DR5:GUS x KO	11	6	0	27	27	0
DR5:GUS x KO	16	8	0	34	37	0
DR5:GUS x KO	17	7	0	23	25	3
DR5:GUS x KO	23	8	0	20	21	1
DR5:GUS x KO	16	9	0	26	49	2
DR5:GUS x KO	11	8	0	35	25	1
DR5:GUS x KO	17	5	0	29	47	2
DR5:GUS x KO	11	9	0	19	44	1
DR5:GUS x KO	14	12	0	24	37	2
DR5:GUS x KO	15	15	0	28	34	0
DR5:GUS x KO	12	2	0	19	26	1
DR5:GUS x KO	12	1	0	27	24	1
DR5:GUS x KO	14	5	0	27	33	2
DR5:GUS x KO				30	39	0
DR5:GUS x KO				23	38	3
DR5:GUS x KO				27	20	0
DR5:GUS x KO				18	38	2
DR5:GUS x KO				23	43	3
DR5:GUS x KO				31	32	1
DR5:GUS x OX	10	2	0	15	11	0
DR5:GUS x OX	9	0	0	18	10	0
DR5:GUS x OX	7	0	0	23	9	0
DR5:GUS x OX	8	0	0	24	12	0
DR5:GUS x OX	10	0	0	15	11	0
DR5:GUS x OX	14	0	0	19	10	0
DR5:GUS x OX	11	1	0	16	9	0
DR5:GUS x OX	12	0	0	23	22	1
DR5:GUS x OX	12	0	0	24	12	1
DR5:GUS x OX	11	0	0	17	3	0
DR5:GUS x OX	3	0	0	23	18	1
DR5:GUS x OX	8	0	0	18	6	0
DR5:GUS x OX	14	5	0	15	8	0
DR5:GUS x OX	9	0	0	14	4	0
DR5:GUS x OX	10	0	0	15	5	0
DR5:GUS x OX	13	0	0	22	18	1
DR5:GUS x OX	8	0	0	20	13	0
DR5:GUS x OX	14	0	0	16	7	0
DR5:GUS x OX	8	0	0
DR5:GUS x OX	11	0	0
DR5:GUS x OX	13	0	0
DR5:GUS x OX	12	0	0
DR5:GUS x OX	9	0	0
DR5:GUS x OX	8	1	0
DR5:GUS x OX	9	0	0
DR5:GUS x OX	14	0	0
DR5:GUS x OX	15	0	0
DR5:GUS x OX	9	2	0
DR5:GUS x OX	6	0	0
DR5:GUS x OX	10	0	0
DR5:GUS x OX	14	0	0
DR5:GUS x OX	13	7	0
DR5:GUS x OX	6	0	0
DR5:GUS x OX	7	0	0
DR5:GUS x OX	10	0	0
DR5:GUS x OX	5	0	0
DR5:GUS x OX	9	0	0
DR5:GUS x OX	12	5	0
DR5:GUS x OX	16	8	0
DR5:GUS x OX	12	5	0

## Sheet: Supp Figure 9a
Supplementary Figure 9a	Baackground	1° root length
	WT	38.2
	WT	33.06
	WT	33.45
	WT	39.5
	WT	36.89
	WT	39.7
	WT	36.13
	WT	35.77
	WT	40.9
	WT	32.76
	WT	36.76
	WT	35.11
	WT	36.03
	WT	38.78
	WT	33.2
	WT	27.51
	WT	34.63
	pdlp5-1	34.37
	pdlp5-1	33.33
	pdlp5-1	46.58
	pdlp5-1	41.65
	pdlp5-1	43.52
	pdlp5-1	47.08
	pdlp5-1	33.13
	pdlp5-1	33.42
	pdlp5-1	35.86
	pdlp5-1	39.32
	pdlp5-1	40.19
	pdlp5-1	27.18
	pdlp5-1	34.57
	pdlp5-1	32.4
	pdlp5-1	35.97
	pdlp5-1	35.64
	pdlp5-1	39.54
	PDLP5OE	20.67
	PDLP5OE	23.34
	PDLP5OE	25.39
	PDLP5OE	24.87
	PDLP5OE	22.64
	PDLP5OE	27.02
	PDLP5OE	23.93
	PDLP5OE	28.33
	PDLP5OE	25.69
	PDLP5OE	24.98
	PDLP5OE	29.16
	PDLP5OE	27.84
	PDLP5OE	25.78
	PDLP5OE	26.94
	PDLP5OE	24.31
	PDLP5OE	26.1
	PDLP5OE	23.63

## Sheet: Supp Figure 9b
Supplementary Figure 9a
Genotype	Data
WT	46.0317
WT	47.7273
WT	44.2623
WT	40
WT	46.2687
WT	35.1852
WT	47.619
WT	50.9434
WT	50
WT	44.898
WT	45.4545
WT	54.0541
WT	52.1739
WT	41.0959
WT	44.6429
WT	58.6957
WT	53.0303
WT	52.7273
WT	41.3043
WT	57.4468
WT	50
WT	56.0976
WT	51.7241
WT	37.7778
WT	46.5517
WT	56.5217
WT	51.1628
WT	51.5152
WT	51.1111
WT	52.3077
WT	56.8627
WT	42.2222
WT	42.2535
WT	50
WT	48.4375
KO	40.9091
KO	41.0256
KO	44.5783
KO	43.299
KO	46.2264
KO	42.8571
KO	39.7727
KO	40
KO	33.3333
KO	56.0606
KO	45.6522
KO	43.6364
KO	60.6557
KO	56.25
KO	43.2836
KO	57.1429
KO	44
KO	46.8085
KO	45.9459
KO	46.1538
KO	44.6809
KO	60
KO	42.8571
KO	50.7246
KO	48.4848
KO	52
KO	44.7368
OX	33.3333
OX	0
OX	42.8571
OX	62.5
OX	0
OX	0
OX	8.33333
OX	33.3333
OX	41.6667
OX	54.5455
OX	0
OX	0
OX	10.5263
OX	33.3333
OX	40
OX	38.4615
OX	25
OX	0
OX	0
OX	0
OX	7.69231
OX	16.6667
OX	0
OX	11.1111
OX	44.4444
OX	14.2857
OX	46.6667
OX	18.1818
OX	0
OX	70
OX	28.5714
OX	25
OX	33.3333
OX	85.7143
OX	10
OX	0
OX	33.3333
OX	41.1765
OX	37.5
OX	35.2941

## Sheet: Supp Figure 9c
Supplementary Figure 9c
Genotype	Data
DR5-GUS	7.8036
DR5-GUS	5.64985
DR5-GUS	6.59444
DR5-GUS	6.1532
DR5-GUS	7.57146
DR5-GUS	7.20263
DR5-GUS	7.71392
DR5-GUS	6.54003
DR5-GUS	6.33016
DR5-GUS	5.83448
DR5-GUS	5.93878
DR5-GUS	6.86831
DR5-GUS	6.33347
DR5-GUS	4.70758
DR5-GUS	5.85109
DR5-GUS	5.91859
DR5-GUS	6.83244
DR5-GUS	6.25049
DR5-GUS	5.75979
KO x DR5-GUS	7.09867
KO x DR5-GUS	6.96904
KO x DR5-GUS	8.06943
KO x DR5-GUS	7.36075
KO x DR5-GUS	6.60162
KO x DR5-GUS	7.70159
KO x DR5-GUS	6.17175
KO x DR5-GUS	5.83357
KO x DR5-GUS	5.81869
KO x DR5-GUS	6.33808
KO x DR5-GUS	6.26494
KO x DR5-GUS	7.61281
KO x DR5-GUS	6.802
KO x DR5-GUS	6.19877
KO x DR5-GUS	6.80324
KO x DR5-GUS	7.24964
KO x DR5-GUS	6.52316
KO x DR5-GUS	5.42502
KO x DR5-GUS	5.75959

## Sheet: Supp Figure 9d
Supplementary Figure 9d
Genotype	Data
WT	684.4
WT	423
WT	385.5
WT	434.75
WT	125.667
WT	1061.71
WT	302
WT	480
WT	467.8
WT	1224.5
WT	777.25
WT	904
WT	654.889
WT	462.833
WT	198.667
WT	593
WT	455.25
WT	586.75
WT	431.75
WT	427.429
WT	291.167
WT	776.667
WT	302.6
WT	218.5
WT	372
WT	341.333
WT	137
WT	44.6667
KO	159
KO	940.333
KO	522.143
KO	960.286
KO	470.5
KO	1011.5
KO	403.5
KO	941.111
KO	597.375
KO	715.5
KO	411.714
KO	683.5
KO	330.75
KO	594.5
KO	861.889
KO	861.111
KO	774.833
KO	816
KO	712.571
KO	1140.67
KO	939.571
KO	747.143
KO	470.444
KO	1147.25
KO	757
KO	400.833
KO	370
KO	823.25
